# Supplementary material for: Soybean 40S Ribosomal Protein S8 (GmRPS8) Interacts with 6K1 Protein and Contributes to Soybean Susceptibility to Soybean Mosaic Virus
Source: Viruses. 2023 Nov 30;15(12):2362. doi: 10.3390/v15122362 (PMC10748009; doi:10.3390/v15122362)
Supplement: Supplementary file 1 [file viruses-15-02362-s001.zip]

Archive with 1 entries (1 files):
- viruses-2717432-supplementary.pdf
